# Supplementary material for: Cooperative carotid artery centerline extraction in MRI
Source: PLoS One. 2018 May 30;13(5):e0197180. doi: 10.1371/journal.pone.0197180 (PMC5976187; doi:10.1371/journal.pone.0197180)
Supplement: S1 Table — Distances between the automatic centerlines obtained using the presented methods and the manual centerlines per artery and per ω in the 161 arteries data set. (XLS) [file pone.0197180.s001.xls]

## Sheet: SCIE RESULTS
ω\Subject	0001Left	0001Right	0016Left	0016Right	0017Left	0017Right	0018Left	0018Right	0019Left	0020Left	0020Right	0021Left	0021Right	0022Left	0022Right	0023Left	0023Right	0024Left	0024Right	0025Left	0025Right	0026Left	0026Right	0027Left	0027Right	0028Left	0028Right	0029Left	0031Left	0031Right	0032Left	0032Right	0033Left	0033Right	0034Left	0034Right	0035Left	0035Right	0036Left	0036Right	0037Left	0037Right	0038Left	0038Right	0039Left	0039Right	0040Left	0040Right	0041Left
0	1.93125	1.38153	2.00842	1.71199	13.0927	1.2379	1.25246	1.74464	2.04075	8.46482	1.03722	24.2799	0.985019	2.4654	2.25483	14.9025	2.1115	1.92875	19.7054	13.0921	1.87112	1.67553	11.0447	1.51802	1.2458	1.72799	1.78049	1.82131	1.77509	1.78968	1.54471	14.2245	3.12367	18.0347	1.0823	1.61071	1.82877	1.65361	2.9887	1.37489	11.3482	17.7874	1.48505	1.10453	1.72352	2.36583	0.964346	1.64524	1.69372
1	2.01608	0.946058	2.0009	1.29775	1.16627	1.77568	1.20011	1.83344	2.09264	2.12778	1.04485	1.26684	0.799742	1.35607	1.55131	1.23762	1.40487	1.81465	14.6898	13.1442	1.98166	1.66299	11.2147	1.67165	1.29875	1.75947	2.0362	1.90479	1.89992	1.87443	1.56792	14.1463	3.01303	1.28285	1.09535	1.6142	1.84655	1.6118	2.69457	1.55388	2.16391	1.70819	1.36318	1.87868	2.00401	2.4303	0.888634	1.55044	1.66481
2	1.99385	0.916799	1.90715	1.30608	1.2361	2.01564	1.17488	1.96334	2.20852	2.11092	1.10537	1.25496	0.777203	1.31821	1.2943	1.32164	1.35476	1.77941	6.3121	13.0777	2.01271	1.59467	11.2681	1.84057	1.35414	1.7656	2.04137	1.97752	2.08177	1.89545	1.60812	14.0935	2.99228	1.75304	1.07983	1.61269	1.84453	1.735	2.54053	1.60323	1.95461	1.58616	1.29073	1.99997	2.06227	2.47782	0.919091	1.45169	1.65093
3	2.01934	0.893133	1.85801	1.32068	1.30259	2.17585	1.15656	2.09811	2.30694	2.09151	1.14346	1.2495	0.815515	1.3398	1.33526	1.38561	1.38107	1.80171	6.30985	12.9536	2.06585	1.57583	11.3179	1.94875	1.40668	1.72886	9.76572	2.03947	2.19801	1.90653	1.61163	14.0355	2.97564	2.13431	1.06568	1.61194	1.85935	1.81877	2.43027	1.63372	1.60505	1.57158	1.30182	2.0853	2.10338	2.52012	0.954854	1.33561	1.78083
4	2.03504	0.8677	1.82888	1.31706	1.36003	2.29065	1.15318	2.1967	2.3925	2.07599	1.17251	1.24337	0.880108	1.37014	1.36845	1.44436	1.42896	1.85011	6.30504	12.9106	2.11596	1.62072	11.3632	2.01228	1.45311	1.6797	9.67819	2.09378	2.27996	1.91246	1.61256	13.9704	2.9566	2.384	1.07627	1.61132	1.87834	1.88591	2.33505	1.65638	1.45155	1.56323	1.37865	2.15335	2.13992	2.55519	0.993165	1.23757	1.81381
5	2.04497	0.849533	1.80982	1.30873	1.40985	2.38	1.16	2.24374	2.4683	2.0618	1.19574	1.24462	0.936892	1.39873	9.90773	1.4981	1.48538	1.88467	6.22344	12.9076	2.15997	1.65761	11.4033	2.06374	1.49407	1.63171	9.60466	2.14111	2.34481	1.91489	1.61659	1.9175	2.93612	2.51608	1.11694	1.61034	1.89982	1.94218	2.27021	1.68646	1.48557	1.64108	1.43513	2.2093	2.17392	2.58369	1.03354	1.21248	1.83942
6	2.05034	0.835452	1.79465	1.3039	1.45304	2.45607	1.17352	2.25667	2.53599	2.04941	1.21508	1.24473	0.985469	1.42393	9.89015	1.547	1.55197	1.90197	6.22291	12.9084	2.19669	1.68749	11.4453	2.11246	1.53258	1.5823	9.54376	2.1838	2.39899	1.93492	1.62273	1.90632	2.91335	2.58106	1.14898	1.60955	1.91918	1.9919	2.23549	1.72116	1.5303	1.72289	1.47522	2.25734	2.20399	2.60758	1.0737	1.26655	1.85868
7	2.05529	0.823916	1.78349	1.30129	1.49209	2.52329	1.19451	2.26496	2.59718	2.03828	1.23159	1.24608	1.02914	1.45257	9.8743	1.59147	1.62334	1.9176	6.22301	12.9107	2.22826	1.71332	11.4888	2.15994	1.56911	1.56246	9.49566	2.22241	2.44585	1.97774	1.62779	1.89611	2.88861	2.62744	1.17318	1.60908	1.92484	2.03531	2.22329	1.75752	1.5945	1.86619	1.50366	2.30135	2.23044	2.62852	1.11261	1.31859	1.8725
8	2.05911	0.814835	1.80966	1.30342	1.52781	2.58166	1.23495	2.27108	2.65226	2.02913	1.24614	1.24558	1.06664	1.48125	9.85992	1.63241	1.70249	1.9369	6.22312	12.9136	2.2568	1.73491	11.5344	2.20695	1.60618	1.65273	9.46276	2.25706	2.48651	2.00455	1.63243	1.88643	2.86165	2.6623	1.19297	1.60607	1.92448	2.07472	2.21339	1.79315	1.65608	2.03278	1.52484	2.34184	2.25486	2.64684	1.1527	1.36796	1.88171
9	2.06213	0.805228	1.86621	1.30778	1.55924	2.63214	1.27854	2.27744	2.7015	2.02163	1.27832	1.24558	1.10082	1.50766	9.84629	1.66989	1.77675	1.95843	6.22303	12.9167	2.28396	1.75537	11.5817	2.25354	1.64245	1.73459	9.43962	2.28885	2.52283	2.0247	1.63672	1.87697	2.83364	2.69113	1.2077	1.59841	1.92084	2.11021	2.20629	1.82743	1.7128	2.17493	1.54222	2.37882	2.27645	2.66364	1.19192	1.41569	1.88727
10	2.06168	0.797809	1.89626	1.31295	1.58669	2.6756	1.31953	2.28458	2.74796	2.01499	1.31217	1.24548	1.1317	1.53185	9.83349	1.7048	1.84584	1.98319	6.22312	12.9196	2.30974	1.77394	11.6309	2.29949	1.67658	1.80807	9.42133	2.3181	2.55541	2.04217	1.64172	1.86843	2.80408	2.71574	1.21947	1.59264	1.91511	2.14236	2.20052	1.86102	1.7496	2.31851	1.55909	2.41343	2.29598	2.67841	1.22998	1.46134	1.89134
[truncated: 112 more columns]

## Sheet: SCBIE RESULTS
ω\Subject	0001Left	0001Right	0016Left	0016Right	0017Left	0017Right	0018Left	0018Right	0019Left	0020Left	0020Right	0021Left	0021Right	0022Left	0022Right	0023Left	0023Right	0024Left	0024Right	0025Left	0025Right	0026Left	0026Right	0027Left	0027Right	0028Left	0028Right	0029Left	0031Left	0031Right	0032Left	0032Right	0033Left	0033Right	0034Left	0034Right	0035Left	0035Right	0036Left	0036Right	0037Left	0037Right	0038Left	0038Right	0039Left	0039Right	0040Left	0040Right	0041Left
0	1.93112	2.16426	2.01429	2.11122	13.0927	1.23786	1.25705	1.57263	2.06321	8.46482	1.03709	24.2799	0.984585	2.4654	2.25495	14.9025	2.1115	1.92862	6.23241	13.0921	1.78082	1.67525	8.92718	1.51807	1.27487	1.72814	2.00502	1.81755	1.7737	1.78975	1.54478	14.2245	3.12346	18.0347	1.08203	1.59844	1.87031	1.65876	11.4321	1.37489	11.3462	17.7874	1.51388	1.07877	1.57215	1.42488	0.964756	1.63799	2.89655
1	2.01632	2.16426	2.07686	2.09897	1.16589	1.43343	1.19925	1.40123	1.50252	1.8501	1.04472	1.26687	0.798915	1.35643	1.60701	1.14825	1.36834	1.80074	6.31815	13.1442	1.72544	1.66326	9.06299	1.67165	1.2987	1.75949	1.67576	1.85842	1.70068	1.87439	1.56814	14.1462	3.01304	1.39223	1.09567	1.61554	1.85591	1.51082	2.74806	1.15324	2.22396	1.88022	1.46353	1.56046	1.57183	1.39185	0.886614	1.5218	1.7138
2	1.99424	2.16426	2.02882	1.82357	1.23613	1.53816	1.16999	1.36636	1.54652	1.78719	1.10523	1.25459	0.777546	1.31961	1.42855	1.21596	1.54171	1.73091	6.31192	13.0777	1.72309	1.64745	9.56263	1.84156	1.35413	1.76555	1.70627	1.88306	1.68341	1.89541	1.60841	14.0935	2.992	1.47104	1.07984	1.61328	1.85417	1.56105	2.54661	1.14253	1.96404	2.03662	1.42761	1.64897	1.54648	1.55966	0.882495	1.47962	1.72887
3	2.01938	2.16426	1.76173	1.82357	1.30443	1.61293	1.14441	1.35333	1.58048	1.72219	1.14332	1.2496	0.817387	1.34131	1.40219	1.29868	1.54009	1.69845	6.30984	12.9524	1.71885	1.52618	9.70247	1.95025	1.40677	1.729	9.76505	1.90071	1.76552	1.90662	1.61204	14.0355	2.97565	1.56278	1.06559	1.61183	1.86012	1.59379	2.47475	1.15061	1.60056	2.04573	1.48499	1.69377	1.53927	1.56378	0.907632	1.36214	1.78153
4	2.03542	2.16426	1.76576	1.82357	1.36354	1.67246	1.1272	1.35333	1.60398	1.68179	1.17245	1.24339	0.847179	1.37282	1.36976	1.37641	1.54171	1.68917	6.30487	12.909	1.72012	1.53351	9.7512	2.01366	1.45366	1.67984	9.67659	1.91518	1.68067	1.91248	1.61216	13.9703	2.95662	1.66276	1.10239	1.61093	1.86184	1.61718	2.24083	1.17383	1.4558	2.05667	1.59217	1.72482	1.52519	1.57624	0.965361	1.26295	1.81393
5	2.0448	2.16426	1.77161	1.82357	1.41753	1.72191	1.11588	1.35333	1.63323	1.65548	1.19576	1.24454	0.870032	1.40236	9.90753	1.40102	1.54578	1.68407	6.22344	12.9056	1.73069	1.76546	9.76432	2.06584	1.49526	1.6311	9.60161	1.92632	1.6707	1.9149	1.61639	1.91813	2.93621	1.76009	1.14992	1.61017	2.10154	1.63612	2.21691	1.20396	1.49119	2.06738	1.66147	1.74771	1.51122	1.58546	1.01789	1.1899	1.83936
6	2.05061	2.16426	1.77806	1.82357	1.46562	1.76514	1.12857	1.35333	1.65794	1.63617	1.21509	1.24506	0.888012	1.42839	9.88966	1.46211	1.55165	1.67886	6.22298	12.9061	1.73403	1.78318	9.78532	2.11699	1.53468	1.58194	9.53955	1.93652	1.6971	1.9486	1.62253	1.90743	2.91355	1.84896	1.18822	1.60941	2.11052	1.65123	2.19682	1.23845	1.54522	2.07732	1.70148	1.76604	1.49845	1.59233	1.05646	1.13476	1.85852
7	2.0551	2.16426	1.78512	1.82357	1.491	1.80255	1.13951	1.35333	1.86248	1.6214	1.23179	1.24574	0.901594	1.45868	9.87356	1.52413	1.55864	1.67416	6.223	12.908	1.73511	1.79606	9.8125	2.16712	1.57293	1.56254	9.49088	1.94486	2.10628	1.98207	1.6278	1.89767	2.8887	1.92725	1.22064	1.60936	2.10588	1.66437	2.18081	1.27358	1.61572	2.08701	1.72727	1.78072	1.48949	1.59787	1.07182	1.12825	1.87261
8	2.05922	2.16426	1.79134	1.31311	1.52576	1.83673	1.14962	1.35333	1.86248	1.34304	1.24616	1.24531	0.912493	1.488	9.85871	1.58508	1.56734	1.67152	6.223	12.9106	1.73553	1.80629	9.84921	2.21765	1.6134	1.65208	9.4581	1.95256	2.12809	1.99583	1.71576	1.88936	2.86205	1.99462	1.24712	1.60628	2.2218	1.67644	2.16761	1.30896	1.68545	2.09597	1.74482	1.79391	1.48389	1.60214	1.07709	1.13547	1.88199
9	2.06182	2.16426	1.79799	1.3233	1.55659	1.86783	1.15898	1.35333	1.86946	1.32921	1.25785	1.24571	0.921765	1.5156	9.84631	1.6438	1.57706	1.66957	6.22297	12.9132	1.73612	1.81447	9.88595	2.26873	1.65226	1.73482	9.43452	1.959	2.1479	2.01246	1.71576	1.88424	2.83389	2.05227	1.27096	1.5984	2.23219	1.68631	2.15626	1.33901	1.74121	2.10423	1.75773	1.80603	1.48109	1.60552	1.08124	1.14134	1.88738
10	2.06167	2.16426	1.80482	1.3347	1.5841	1.89605	1.20687	1.35333	1.89442	1.31819	1.26873	1.24563	0.941882	1.54008	9.8333	1.70012	1.58827	1.6683	6.22298	12.9157	1.73663	1.82109	9.92874	2.32061	1.68941	1.80832	9.41578	1.96532	2.16513	2.02654	1.71576	1.87739	2.80472	2.10079	1.29114	1.59267	2.64155	1.69498	2.14613	1.36456	1.7847	2.11203	1.76966	1.81746	1.4764	1.60838	1.08485	1.14567	1.89134
[truncated: 112 more columns]

## Sheet: CCIE RESULTS
ω\Subject	0001Left	0001Right	0016Left	0016Right	0017Left	0017Right	0018Left	0018Right	0019Left	0020Left	0020Right	0021Left	0021Right	0022Left	0022Right	0023Left	0023Right	0024Left	0024Right	0025Left	0025Right	0026Left	0026Right	0027Left	0027Right	0028Left	0028Right	0029Left	0031Left	0031Right	0032Left	0032Right	0033Left	0033Right	0034Left	0034Right	0035Left	0035Right	0036Left	0036Right	0037Left	0037Right	0038Left	0038Right	0039Left	0039Right	0040Left	0040Right	0041Left
0	1.93123	1.38153	2.0095	1.71199	12.7605	1.2379	1.25297	1.74464	2.04075	8.46482	1.03722	22.867	0.984453	2.4654	2.25483	14.9025	2.1115	1.92875	19.7054	2.53164	1.87112	1.67535	12.1248	1.51802	1.24581	1.72799	1.78049	1.82131	1.77509	1.78976	1.54471	1.93396	3.12367	18.0347	1.0823	1.61071	1.82877	1.50517	2.53619	1.37484	10.6539	17.7874	1.48365	1.10453	1.72352	2.36583	0.964346	0.905106	1.69372
1	2.01622	0.946058	1.64876	1.29773	1.16592	1.77568	1.19968	1.83344	2.09264	2.12778	1.04466	1.26706	0.914695	1.35251	1.55131	1.23762	1.40463	1.81465	8.85948	2.52793	1.98166	1.66299	11.2832	1.67161	1.29872	1.75947	2.0362	1.90479	1.89992	1.87443	1.56792	1.89991	3.01303	1.28285	1.09535	1.6142	1.84655	1.6118	2.69457	1.55388	2.16391	1.70819	1.36086	1.87868	2.00401	2.4303	0.888634	1.20209	1.66481
2	1.99389	0.916758	1.60481	1.30527	1.2361	2.01564	1.17433	1.96334	2.20852	2.11092	1.10525	1.25456	0.777465	1.31124	1.29432	1.32164	1.35439	1.77941	7.59467	2.52942	2.01271	1.59467	11.453	1.84063	1.35408	1.7656	2.04137	1.97752	2.08177	1.89547	1.60812	1.8744	2.99228	1.75304	1.07981	1.61269	1.84452	1.735	2.54053	1.60323	1.95461	1.58616	1.29019	1.99997	2.06227	2.47782	0.919091	1.11782	1.65093
3	2.0195	0.893135	1.59276	1.31946	1.3026	2.17585	1.15655	2.09811	2.30694	2.09151	1.14326	1.24958	0.815515	1.33073	1.33526	1.38561	1.38107	1.80171	7.21631	2.53063	2.06585	1.57583	12.2394	1.9488	1.40656	1.72886	2.04643	2.03947	2.19801	1.90654	1.61163	1.85939	2.97564	2.13431	1.06568	1.61197	1.85935	1.81877	2.43027	1.63372	1.60505	1.57158	1.25853	2.0853	2.10338	2.52012	0.954854	1.1061	1.78083
4	2.03504	0.867687	1.70514	1.31566	1.36003	2.29065	1.15354	2.1967	2.3925	2.07599	1.17247	1.24341	0.880108	1.35971	1.36839	1.44436	1.42896	1.85011	7.2183	2.53186	2.11596	1.63372	12.278	2.01235	1.45307	1.6797	2.05263	2.09378	2.27996	1.91246	1.61256	1.84715	2.9566	2.384	1.07627	1.61132	1.87834	1.88591	2.33505	1.65638	1.45155	1.56325	1.31225	2.15335	2.13992	2.55519	0.993165	1.15799	1.81381
5	2.04506	0.849528	1.69174	1.30723	1.40984	2.38	1.16141	2.24374	2.4683	2.0618	1.19571	1.2447	0.936892	1.38771	1.394	1.4981	1.48538	1.88467	7.21377	2.53334	2.15997	1.66622	12.323	2.06375	1.49401	1.63171	10.6661	2.14111	2.34481	1.92385	1.61659	1.83803	2.93612	2.51608	1.11694	1.61034	1.89982	1.94218	2.27021	1.68646	1.48557	1.64089	1.35528	2.2093	2.17391	2.58369	1.03354	1.21248	1.83942
6	2.05047	0.835452	1.68333	1.30253	1.45306	2.45607	1.1761	2.25667	2.53599	2.04941	1.21511	1.24508	0.985469	1.41317	1.41446	1.547	1.55197	1.90197	7.21605	2.52825	2.19669	1.69647	12.3639	2.11246	1.53252	1.5823	10.6344	2.1838	2.39899	1.96598	1.62273	1.82898	2.91335	2.58106	1.14898	1.60955	1.91918	1.9919	2.23549	1.72116	1.5303	1.72346	1.3877	2.25734	2.204	2.60758	1.0737	1.26655	1.85868
7	2.05541	0.823915	1.74521	1.29989	1.49209	2.52329	1.20143	2.26496	2.59718	2.03828	1.23171	1.24535	1.02914	1.44224	1.43166	1.59147	1.62334	1.9176	7.21513	2.52903	2.22826	1.72224	12.4002	2.15996	1.56917	1.56273	10.5946	2.22241	2.44585	1.97812	1.62779	1.82249	2.88861	2.62744	1.17318	1.60908	1.92484	2.03531	2.22329	1.75752	1.5945	1.86652	1.41191	2.30135	2.23058	2.62852	1.11261	1.31859	1.8725
8	2.05917	0.814835	1.80966	1.3017	1.52781	2.58166	1.23609	2.27108	2.65226	2.02913	1.24619	1.24524	1.06664	1.47943	1.44649	1.6324	1.70249	1.9369	7.21311	2.52958	2.2568	1.74386	12.4366	2.20693	1.60624	1.65214	10.5503	2.25706	2.48651	2.00461	1.63244	1.81701	2.86165	2.6623	1.19297	1.60607	1.92447	2.07472	2.21339	1.79315	1.65608	2.03234	1.43033	2.34184	2.25486	2.64684	1.1527	1.36796	1.88171
9	2.06203	0.805228	1.86621	1.30561	1.55924	2.63214	1.27972	2.27744	2.7015	2.02163	1.27832	1.24536	1.10082	1.50568	9.84629	1.66989	1.77675	1.95843	7.21301	2.5301	2.28396	1.76412	11.5817	2.25347	1.64242	1.73464	10.5086	2.28885	2.52283	2.0247	1.63672	1.81237	2.83364	2.69113	1.2077	1.59841	1.92084	2.11021	2.20629	1.82743	1.7128	2.17351	1.47544	2.37882	2.27658	2.66364	1.19192	1.41569	1.88727
10	2.06165	0.79781	1.89626	1.31009	1.58669	2.6756	1.32082	2.28458	2.74796	2.01499	1.31217	1.24567	1.1317	1.52981	9.83349	1.7048	1.84584	1.98319	7.21409	2.52596	2.30974	1.78238	11.6309	2.29952	1.67658	1.80797	9.40331	2.3181	2.55541	2.04217	1.64172	1.8087	2.80408	2.71574	1.21947	1.59264	1.91511	2.14236	2.20052	1.86102	1.7496	2.31851	1.53686	2.41343	2.29606	2.67841	1.22998	1.46134	1.89134
[truncated: 112 more columns]

## Sheet: CCBIE RESULTS
ω\Subject	0001Left	0001Right	0016Left	0016Right	0017Left	0017Right	0018Left	0018Right	0019Left	0020Left	0020Right	0021Left	0021Right	0022Left	0022Right	0023Left	0023Right	0024Left	0024Right	0025Left	0025Right	0026Left	0026Right	0027Left	0027Right	0028Left	0028Right	0029Left	0031Left	0031Right	0032Left	0032Right	0033Left	0033Right	0034Left	0034Right	0035Left	0035Right	0036Left	0036Right	0037Left	0037Right	0038Left	0038Right	0039Left	0039Right	0040Left	0040Right	0041Left
0	1.93112	2.16426	2.01429	2.11122	13.0927	1.23786	1.25705	1.57263	2.06321	8.46482	1.03709	24.2799	0.984187	2.4654	2.25495	14.9025	2.1115	1.92862	10.8082	2.5255	1.78082	1.67525	8.92661	1.51807	1.27487	1.72814	2.00502	1.81755	1.7737	1.78975	1.54478	2.16882	3.12346	18.0347	1.08203	1.59844	1.87031	1.65876	11.4321	2.58545	11.3462	17.7874	1.51388	1.07877	1.57215	1.42488	0.964756	1.60105	2.89655
1	2.01632	2.16426	2.07686	2.09897	1.16589	1.43343	1.19945	1.40123	1.50252	1.8501	1.04472	1.26687	0.799876	1.35277	1.60701	1.14825	1.36834	1.80074	8.85769	2.53897	1.72544	1.66326	9.0619	1.67165	1.2987	1.75949	1.67576	1.85842	1.70068	1.87439	1.56814	1.9929	3.01304	1.39223	1.09567	1.61554	1.85591	1.51082	2.74806	1.15324	2.22396	1.88022	1.46353	1.56046	1.57183	1.39185	0.886614	1.47416	1.7138
2	1.99424	2.16426	2.02882	1.82357	1.23613	1.53816	1.17007	1.36636	1.54652	1.78719	1.10523	1.25459	0.777334	1.3125	1.42855	1.21596	1.54171	1.73091	7.59467	2.52956	1.72308	1.64745	9.57854	1.84156	1.35413	1.76555	1.70627	1.88306	1.68341	1.89541	1.60841	1.95581	2.992	1.47104	1.07984	1.61328	1.85417	1.56105	2.54661	1.14253	1.96404	2.03662	1.42671	1.64897	1.54648	1.55966	0.882495	1.30344	1.72887
3	2.01938	2.16426	1.76173	1.82357	1.30443	1.61293	1.14374	1.35333	1.58048	1.72219	1.14332	1.2496	0.817387	1.3316	1.40219	1.29868	1.54009	1.69845	7.21051	2.53097	1.71885	1.52618	9.55749	1.95025	1.40677	1.729	1.73188	1.90071	1.76552	1.90662	1.61204	1.93244	2.97565	1.56278	1.06559	1.61183	1.86012	1.59379	2.47475	1.15061	1.60056	2.04573	1.48173	1.69377	1.53926	1.56378	0.907632	1.15292	1.78153
4	2.03541	2.16426	1.76576	1.82357	1.36354	1.67246	1.12666	1.35333	1.60398	1.68179	1.17245	1.24339	0.847179	1.36212	1.36976	1.37641	1.54171	1.68917	7.21768	2.53188	1.72012	1.53351	9.60096	2.01366	1.45366	1.67984	1.73851	1.91518	1.68067	1.91248	1.61216	1.92363	2.95662	1.66276	1.10239	1.61093	1.86184	1.61718	2.24083	1.17383	1.4558	2.05667	1.59195	1.72482	1.52519	1.57624	0.965361	1.08607	1.81393
5	2.0448	2.16426	1.77161	1.82357	1.41753	1.72191	1.11588	1.35333	1.63323	1.65548	1.19576	1.24454	0.870032	1.39117	1.39424	1.40102	1.54578	1.68407	7.21542	2.53284	1.73072	1.76546	9.7112	2.06584	1.49526	1.6311	1.72719	1.92632	1.6707	1.9149	1.61639	1.91303	2.93621	1.76009	1.14992	1.61017	2.10154	1.63612	2.21691	1.20396	1.49119	2.06738	1.66114	1.74771	1.51122	1.58546	1.01789	1.10289	1.83936
6	2.0506	2.16426	1.77806	1.82357	1.46562	1.76514	1.12857	1.35333	1.65794	1.63617	1.21509	1.24506	0.888012	1.41713	1.41489	1.46211	1.55165	1.67886	7.21608	2.53386	1.73401	1.78318	9.54651	2.11699	1.53468	1.58194	1.70723	1.93652	1.6971	1.9486	1.62253	1.90325	2.91355	1.84896	1.18822	1.60941	2.11052	1.65123	2.19682	1.23845	1.54522	2.07732	1.70105	1.76604	1.49845	1.59233	1.05646	1.11916	1.85852
7	2.05511	2.16426	1.78512	1.82357	1.491	1.80255	1.13951	1.35333	1.86248	1.6214	1.23179	1.24574	0.901594	1.44717	1.43157	1.52413	1.55864	1.67416	7.21533	2.53468	1.73516	1.79606	9.56736	2.16712	1.57293	1.56254	10.5945	1.94486	2.10628	1.98207	1.6278	1.89438	2.8887	1.92725	1.22064	1.60936	2.10588	1.66437	2.18081	1.27358	1.61572	2.08701	1.72674	1.78072	1.48949	1.59787	1.07182	1.12825	1.87261
8	2.05923	2.16426	1.79134	1.31296	1.52576	1.83673	1.14962	1.35333	1.86248	1.34304	1.24616	1.24528	0.912493	1.48489	1.44624	1.58508	1.56734	1.67152	7.20693	2.53559	1.73551	1.80629	9.58826	2.21765	1.6134	1.65208	10.5502	1.95256	2.12809	1.99583	1.71576	1.8867	2.86205	1.99462	1.24712	1.60628	2.2218	1.67644	2.16761	1.30896	1.68545	2.09597	1.74428	1.79391	1.48389	1.60214	1.07709	1.13547	1.88199
9	2.06184	2.16426	1.79799	1.32299	1.55659	1.86783	1.15898	1.35333	1.86946	1.32921	1.25785	1.24571	0.921765	1.50372	9.84631	1.6438	1.57706	1.66957	7.20727	2.53716	1.73617	1.81447	9.60811	2.26873	1.65226	1.73482	10.5079	1.959	2.1479	2.01246	1.71576	1.88175	2.83389	2.05227	1.27096	1.5984	2.23219	1.68631	2.15626	1.33901	1.74121	2.10423	1.75716	1.80603	1.48109	1.60552	1.08124	1.14134	1.88738
10	2.06168	2.16426	1.80482	1.33419	1.5841	1.89605	1.20688	1.35333	1.89442	1.31819	1.26873	1.24576	0.941882	1.53676	9.8333	1.70012	1.58827	1.6683	7.21284	2.53818	1.73658	1.82109	9.62761	2.32061	1.68941	1.80832	9.40081	1.96532	2.16513	2.02654	1.71576	1.87522	2.80472	2.10079	1.29114	1.59267	2.64155	1.69498	2.14613	1.36456	1.7847	2.11203	1.76966	1.81746	1.4764	1.60838	1.08485	1.14567	1.89134
[truncated: 112 more columns]
