# Supplementary material for: Cooperative carotid artery centerline extraction in MRI
Source: PLoS One. 2018 May 30;13(5):e0197180. doi: 10.1371/journal.pone.0197180 (PMC5976187; doi:10.1371/journal.pone.0197180)
Supplement: S2 Table — Distances between the automatic centerlines obtained using the methods SCBIE and CCBIE per artery in the large population data set. (XLS) [file pone.0197180.s002.xls]

## Sheet: Distances
Subject	Side	Distance
1	Left	0.311125
1	Right	0.209127
2	Left	0.430709
3	Left	0.452765
3	Right	0.548814
4	Left	0.312992
4	Right	0.258607
5	Left	1.35707
5	Right	0.480176
7	Left	0.279744
8	Left	0.433309
8	Right	0.243584
9	Left	0.900639
9	Right	0.287917
10	Left	0.375394
10	Right	0.414214
12	Left	0.260384
12	Right	0.268518
13	Left	0.63028
13	Right	0.292429
14	Left	7.06548
15	Left	0.732656
15	Right	1.68224
16	Left	0.388347
16	Right	2.16904
17	Left	0.634105
17	Right	0.491042
18	Left	0.350217
18	Right	0.435085
19	Left	0.33317
20	Left	0.369394
20	Right	0.35216
21	Left	0.219963
21	Right	0.738556
22	Left	0.370958
22	Right	0.713525
23	Left	0.388019
23	Right	0.372014
24	Left	1.17625
24	Right	0.126462
25	Left	0.467248
25	Right	1.01
26	Left	0.403286
26	Right	0.25627
27	Left	0.323645
27	Right	0.630597
28	Left	0.27555
28	Right	0.188186
29	Left	0.197778
31	Left	0.523402
31	Right	0.500665
32	Left	0.200017
32	Right	0.258242
33	Left	0.279073
33	Right	0.716089
34	Left	0.411775
34	Right	0.311483
35	Left	0.390446
35	Right	0.287106
36	Left	0.310398
36	Right	0.464481
37	Left	1.02529
37	Right	0.638595
38	Left	0.232838
38	Right	0.777189
39	Left	0.206873
39	Right	0.287809
40	Left	0.262128
40	Right	0.458716
41	Left	1.18632
41	Right	0.254322
42	Left	0.194831
42	Right	0.154161
43	Left	0.342396
43	Right	0.272889
44	Left	0.359548
44	Right	0.213166
45	Left	1.66542
45	Right	2.93105
47	Left	0.403592
47	Right	0.385737
49	Left	1.08566
49	Right	1.95526
50	Left	0.216527
50	Right	0.908298
51	Left	0.337691
51	Right	0.336417
52	Right	0.330036
54	Left	2.36193
54	Right	0.634403
55	Left	2.45264
55	Right	0.178831
56	Left	0.253258
56	Right	0.579672
57	Left	0.388283
57	Right	0.233546
59	Left	0.538696
59	Right	0.338115
60	Left	0.341845
62	Left	0.274256
62	Right	0.210928
64	Right	0.218249
65	Left	0.658953
66	Left	1.60512
66	Right	0.6319
67	Left	0.140593
67	Right	0.473059
68	Left	0.247183
68	Right	0.270089
69	Left	0.350632
69	Right	0.437594
70	Left	0.37379
70	Right	0.271085
71	Left	0.362934
71	Right	0.886841
72	Left	0.374444
72	Right	0.338607
73	Left	0.210501
73	Right	0.336511
75	Left	0.44856
75	Right	0.341444
76	Left	0.284141
76	Right	0.282707
77	Right	0.43319
78	Left	0.810774
78	Right	0.189054
79	Left	0.405443
79	Right	1.01297
80	Left	1.37295
80	Right	1.05
81	Left	0.282799
81	Right	0.555174
82	Left	0.283435
82	Right	0.612317
83	Left	2.43976
83	Right	0.387854
84	Left	0.410085
84	Right	0.356242
85	Left	0.298783
85	Right	0.4667
86	Left	0.260355
86	Right	0.242003
87	Left	0.34308
87	Right	0.63899
88	Left	0.444754
88	Right	0.353362
89	Left	0.473135
89	Right	0.248699
91	Left	0.237465
91	Right	0.506083
92	Left	0.396672
92	Right	0.487978
93	Left	0.489432
93	Right	0.46011
95	Left	1.45797
95	Right	0.270583
97	Left	0.371516
97	Right	0.297426
99	Left	0.965417
99	Right	0.37408
100	Left	7.28062
100	Right	0.272799
101	Left	0.470824
101	Right	0.339996
102	Left	0.295816
102	Right	0.341387
105	Left	0.633043
105	Right	0.334285
109	Left	0.378113
109	Right	0.188675
110	Left	1.00605
110	Right	0.242347
111	Left	0.406926
111	Right	0.253555
112	Left	0.433408
112	Right	0.229298
113	Left	0.878395
113	Right	0.398549
114	Left	0.323368
114	Right	0.185244
115	Left	0.296771
115	Right	0.384419
116	Left	0.574477
116	Right	0.41932
117	Left	0.438151
117	Right	1.13564
118	Left	0.721362
118	Right	0.808922
119	Left	0.335998
119	Right	0.381906
120	Left	2.63683
120	Right	0.377709
121	Left	0.66554
121	Right	0.315744
122	Left	0.330632
122	Right	0.182108
123	Left	0.361521
123	Right	0.722501
124	Left	0.335718
124	Right	0.506344
125	Left	0.585477
125	Right	0.15013
126	Left	0.570854
126	Right	0.678852
127	Left	0.469892
127	Right	0.18282
128	Left	6.47709
128	Right	0.239535
129	Left	0.619444
129	Right	0.377696
130	Left	0.365886
130	Right	0.498029
132	Left	0.438297
132	Right	0.428081
133	Left	0.383828
133	Right	0.436651
134	Left	1.39859
134	Right	0.265632
135	Left	0.299968
135	Right	0.387801
136	Left	0.541897
136	Right	0.28608
137	Left	0.789523
137	Right	0.411007
138	Left	0.226125
138	Right	0.210094
140	Left	0.575209
140	Right	0.214589
141	Left	0.764871
141	Right	0.534987
143	Left	0.644873
143	Right	0.238869
144	Left	1.10564
144	Right	0.372679
145	Left	0.150602
145	Right	0.387642
146	Left	0.669648
146	Right	0.361788
147	Left	1.68788
147	Right	0.493661
148	Left	0.27057
148	Right	0.472871
149	Left	0.465834
149	Right	0.348091
151	Left	1.41838
151	Right	0.330975
152	Left	0.2943
152	Right	0.258211
153	Left	0.327384
153	Right	0.332236
154	Left	1.47484
154	Right	0.219333
155	Left	0.413164
155	Right	0.25211
156	Right	0.20117
157	Left	0.48353
157	Right	0.344336
158	Left	0.502195
160	Left	2.20385
160	Right	0.238841
161	Left	0.387781
161	Right	0.242729
162	Left	0.21145
162	Right	0.635315
163	Left	0.597572
163	Right	0.979391
164	Left	0.327102
164	Right	0.221699
165	Left	0.999884
165	Right	0.419592
168	Left	0.489786
168	Right	0.179553
169	Left	0.83096
169	Right	2.41709
170	Left	0.32499
170	Right	0.285516
171	Left	0.268081
171	Right	0.315612
172	Left	1.55304
172	Right	0.284307
174	Left	0.689947
174	Right	0.798365
175	Left	0.651011
175	Right	0.479498
176	Left	0.315626
176	Right	0.481447
179	Left	0.347646
179	Right	0.41134
181	Left	0.388606
181	Right	0.189292
182	Left	0.337344
182	Right	0.300585
183	Left	0.64169
183	Right	1.81271
184	Left	0.358109
184	Right	0.555915
185	Left	0.251582
185	Right	0.291774
186	Right	0.233425
187	Left	0.61559
187	Right	0.275264
189	Left	0.23769
189	Right	0.30871
190	Left	0.379557
190	Right	0.309438
191	Left	0.248449
191	Right	1.17897
192	Left	0.294295
192	Right	0.293603
193	Left	0.593902
193	Right	0.47617
194	Left	0.737152
194	Right	0.27543
195	Left	1.63932
195	Right	0.461175
196	Left	0.98849
196	Right	0.310213
197	Left	0.278155
197	Right	0.301129
198	Left	0.404088
199	Left	0.807068
199	Right	0.290502
200	Left	0.582425
200	Right	0.268911
201	Left	0.721117
201	Right	0.390281
202	Left	0.322969
202	Right	0.244293
204	Left	0.864302
204	Right	0.350999
205	Left	0.599818
205	Right	1.50079
206	Left	0.478796
206	Right	0.322506
207	Left	1.32626
207	Right	0.594645
208	Left	0.438924
208	Right	0.230708
209	Left	1.29958
209	Right	2.02777
211	Left	1.2648
211	Right	0.783539
212	Left	6.61449
212	Right	0.241278
214	Left	0.480884
214	Right	0.456847
216	Left	0.341787
216	Right	0.248997
217	Left	0.43469
217	Right	1.19328
218	Left	0.481397
218	Right	0.325421
220	Left	0.943727
220	Right	0.209114
221	Left	0.357261
221	Right	0.455619
222	Left	0.383134
222	Right	0.363551
223	Left	0.351037
223	Right	0.373413
224	Left	0.455259
224	Right	0.308473
225	Left	0.807685
225	Right	0.631877
226	Right	0.286036
227	Left	0.242699
227	Right	0.336641
228	Left	0.64876
228	Right	0.254768
229	Left	0.256887
229	Right	2.74451
230	Left	0.241166
230	Right	0.295375
231	Left	0.233932
231	Right	0.382467
232	Left	0.125743
232	Right	0.841645
233	Left	0.418678
233	Right	0.385303
234	Right	0.23464
235	Left	0.447546
235	Right	0.330297
236	Left	0.299768
236	Right	0.175155
237	Left	0.30796
237	Right	0.360337
238	Left	0.356358
238	Right	0.228252
239	Left	0.922894
239	Right	0.35034
241	Left	1.44062
241	Right	0.861529
242	Left	3.71813
242	Right	0.370953
243	Left	0.28189
243	Right	0.626581
245	Left	0.342078
245	Right	0.295748
246	Left	0.44519
246	Right	0.238055
247	Right	0.420094
248	Left	0.333201
248	Right	0.282304
249	Left	0.222919
249	Right	1.00621
250	Left	2.37903
250	Right	0.316745
251	Left	0.314784
251	Right	0.285189
253	Left	0.845599
253	Right	0.562368
255	Left	0.234539
255	Right	0.431938
256	Left	1.36687
256	Right	0.297889
257	Left	0.318361
257	Right	0.28929
258	Left	0.383581
258	Right	2.11329
259	Left	0.312012
259	Right	0.284694
261	Left	0.589019
261	Right	0.293799
262	Left	0.383325
262	Right	0.212808
263	Left	0.274562
263	Right	0.243738
264	Left	0.553639
264	Right	0.518216
265	Left	0.398633
265	Right	0.300366
266	Left	0.175035
266	Right	0.253538
267	Left	0.268392
267	Right	0.638219
268	Left	0.257311
268	Right	0.293038
269	Left	0.345361
269	Right	0.18907
270	Left	0.36726
270	Right	2.4018
271	Left	1.83188
271	Right	0.267235
273	Left	0.494958
273	Right	0.229254
274	Left	0.47005
274	Right	0.301188
276	Left	0.320903
276	Right	0.367101
277	Left	0.678103
277	Right	0.427586
278	Left	0.497345
278	Right	0.175771
279	Left	1.05862
279	Right	0.649332
280	Left	0.17818
280	Right	1.47087
281	Left	0.301984
281	Right	0.500487
283	Left	0.315768
283	Right	0.427009
284	Left	0.428822
284	Right	0.454856
286	Left	0.450744
286	Right	0.147896
287	Left	0.38729
287	Right	0.250991
288	Left	0.211612
288	Right	0.18697
289	Left	0.396084
289	Right	1.1789
290	Left	0.219612
290	Right	0.40589
291	Left	0.351423
291	Right	0.8554
293	Left	0.561019
293	Right	0.258647
294	Left	0.366852
294	Right	0.182138
295	Left	0.710096
295	Right	0.328708
298	Left	0.189946
298	Right	0.19807
299	Left	0.251182
299	Right	0.185475
300	Left	0.235295
300	Right	0.234852
301	Left	1.2819
301	Right	1.19981
303	Left	0.340323
303	Right	0.759678
304	Left	0.237544
304	Right	0.200001
305	Left	0.356126
305	Right	0.519822
307	Left	0.688281
307	Right	0.441126
308	Left	0.682399
308	Right	0.333464
309	Left	0.316963
309	Right	0.426578
311	Left	0.315259
311	Right	0.40069
312	Left	0.199793
312	Right	0.302163
313	Left	0.505488
313	Right	0.795062
315	Left	1.14405
315	Right	0.367381
316	Left	0.215336
316	Right	0.115912
317	Left	0.265143
317	Right	0.263988
318	Left	0.648903
318	Right	0.960601
319	Left	0.400311
320	Left	0.233843
320	Right	0.294487
323	Left	0.426809
323	Right	0.334619
326	Left	0.224816
326	Right	0.644136
327	Left	1.90448
327	Right	0.537816
328	Left	0.389414
329	Left	0.394131
329	Right	0.419512
331	Left	0.607757
331	Right	0.289161
332	Left	0.138279
332	Right	0.254791
334	Left	0.434285
334	Right	0.3083
335	Left	0.667416
335	Right	0.273405
336	Left	0.946511
336	Right	1.98316
337	Left	0.248782
337	Right	0.390585
338	Left	1.44651
338	Right	0.19178
339	Left	0.162103
339	Right	0.329654
340	Left	0.167621
340	Right	0.331906
341	Left	0.743321
341	Right	0.436009
342	Left	0.342351
342	Right	0.214296
343	Left	0.477691
343	Right	0.345396
344	Left	0.482755
344	Right	0.330165
345	Left	0.415186
345	Right	0.366365
347	Left	0.260322
347	Right	0.411227
348	Left	0.476603
348	Right	0.378204
349	Left	0.685814
349	Right	0.522874
351	Left	0.72492
351	Right	0.378216
352	Left	0.190917
352	Right	0.439934
353	Left	0.307473
353	Right	0.356912
354	Left	0.30691
354	Right	0.207933
355	Left	0.616211
355	Right	0.538364
356	Left	0.94487
356	Right	0.298046
357	Left	0.609376
357	Right	0.689536
358	Left	0.580058
358	Right	0.317089
359	Right	0.432676
361	Left	0.538009
361	Right	0.140558
362	Left	0.314651
362	Right	0.235587
364	Left	0.287809
364	Right	0.620791
365	Left	0.344371
365	Right	0.253654
366	Left	0.505242
366	Right	0.465609
367	Left	0.257254
367	Right	0.263382
368	Left	0.35381
368	Right	0.21127
369	Left	0.477878
369	Right	0.50164
371	Left	0.277768
371	Right	0.197586
372	Left	0.249377
372	Right	0.401846
373	Left	0.369273
373	Right	0.703304
374	Left	0.31805
374	Right	1.06053
375	Left	0.348261
376	Left	0.21352
376	Right	0.190017
377	Left	0.223696
377	Right	0.260182
378	Left	0.327335
378	Right	0.504698
379	Left	0.833447
379	Right	0.350455
380	Left	1.38778
380	Right	0.289201
381	Left	0.339679
381	Right	0.458897
382	Left	0.498367
382	Right	0.246789
383	Left	1.75712
383	Right	0.257933
384	Right	0.424047
387	Left	0.272713
387	Right	11.5731
388	Left	1.15102
388	Right	0.43737
389	Left	0.730954
389	Right	0.713112
391	Left	0.509165
391	Right	0.576523
393	Left	0.45862
393	Right	0.62
396	Left	0.263107
396	Right	0.442326
397	Left	0.331231
397	Right	0.23516
398	Left	0.349707
398	Right	0.325805
399	Left	1.33847
399	Right	0.541976
400	Right	0.293916
401	Left	0.435857
401	Right	0.235563
402	Left	0.32017
402	Right	0.331342
403	Left	0.221893
403	Right	0.200536
404	Left	0.346353
404	Right	0.330201
405	Left	0.260919
405	Right	0.292211
406	Left	0.2607
406	Right	0.28252
407	Left	1.3145
407	Right	0.424697
408	Left	0.371907
408	Right	0.296707
410	Left	0.419005
410	Right	0.244006
411	Left	0.450585
411	Right	0.514133
412	Left	0.564411
412	Right	0.255702
413	Left	0.339438
414	Left	0.916348
414	Right	0.271612
416	Left	0.518807
416	Right	0.263456
419	Left	1.39076
419	Right	0.319053
420	Left	0.230566
420	Right	0.183617
423	Left	0.352714
423	Right	0.271503
424	Left	0.208627
424	Right	0.3731
425	Left	0.150657
425	Right	0.2642
426	Left	0.511604
426	Right	0.343511
427	Left	0.581627
427	Right	0.356327
429	Left	1.08214
429	Right	0.948632
431	Left	0.553219
431	Right	0.149268
432	Left	0.412315
432	Right	0.488808
433	Left	0.565899
433	Right	0.405542
434	Left	0.62252
434	Right	0.316438
435	Left	0.283445
435	Right	0.449739
439	Left	0.319191
439	Right	0.567592
440	Left	0.354583
440	Right	0.352137
441	Left	0.390389
441	Right	1.07529
442	Left	0.532564
442	Right	0.85525
443	Left	0.521977
443	Right	0.592467
445	Left	0.388371
445	Right	0.602433
446	Left	0.31855
446	Right	0.304092
447	Left	0.343451
447	Right	0.541585
448	Left	0.258122
448	Right	0.26795
449	Left	0.633567
449	Right	0.452037
450	Left	0.482917
450	Right	0.40981
452	Left	0.534242
454	Left	0.42196
454	Right	0.408299
455	Right	22.3153
456	Left	2.29629
456	Right	1.10367
457	Left	1.01074
457	Right	0.263207
458	Left	0.396862
458	Right	0.314796
459	Left	0.506557
459	Right	0.899173
460	Left	0.430049
460	Right	0.22311
462	Left	0.419922
462	Right	0.117337
463	Left	0.206834
463	Right	0.154777
464	Left	0.243015
464	Right	0.170248
465	Left	0.386126
465	Right	0.393172
466	Left	1.8927
466	Right	0.354581
467	Left	0.463656
467	Right	0.43097
469	Left	0.299759
469	Right	0.332693
470	Left	0.250397
470	Right	0.405999
472	Left	0.263774
472	Right	1.15705
473	Right	0.457078
474	Left	1.0346
474	Right	0.499024
476	Left	0.736768
476	Right	0.485264
477	Left	0.460689
477	Right	0.636826
478	Left	0.43376
478	Right	0.167543
479	Left	0.229006
479	Right	1.10234
480	Left	5.41926
480	Right	0.79652
481	Left	0.258548
481	Right	0.282588
482	Left	0.726944
482	Right	0.21369
485	Left	1.03714
485	Right	0.303868
486	Left	0.876479
486	Right	0.435077
487	Left	2.01392
487	Right	0.275251
488	Left	0.552366
488	Right	0.332979
491	Left	1.49715
491	Right	0.865338
492	Left	0.425806
492	Right	0.450606
493	Left	0.278152
493	Right	0.451352
495	Left	0.309573
495	Right	0.416446
496	Left	0.522761
496	Right	1.40515
497	Left	0.258991
497	Right	0.23915
498	Left	1.4087
498	Right	0.17431
500	Left	0.227907
500	Right	0.427468
501	Left	0.363388
501	Right	0.353345
502	Left	0.267326
502	Right	0.192557
503	Right	0.355684
506	Left	0.351595
506	Right	0.575494
507	Left	0.346803
507	Right	0.20801
508	Left	0.462528
508	Right	0.478593
509	Left	0.382146
509	Right	0.665447
510	Left	0.368591
510	Right	0.387683
511	Left	0.720742
511	Right	0.459704
512	Left	0.571215
512	Right	0.750228
513	Left	0.147359
513	Right	0.578058
517	Left	0.526563
517	Right	13.1286
519	Left	0.250855
519	Right	0.609254
521	Left	0.34133
521	Right	0.578426
523	Left	0.378827
523	Right	0.402197
524	Left	0.338621
524	Right	0.252388
526	Left	0.389195
526	Right	0.416297
531	Left	0.28405
531	Right	0.176943
534	Left	0.139093
534	Right	0.4921
535	Left	0.81821
535	Right	1.21445
538	Left	0.360729
538	Right	0.325299
541	Left	0.327453
541	Right	0.194868
543	Left	0.399335
543	Right	0.345069
544	Left	0.195779
544	Right	0.52196
547	Left	0.474701
547	Right	0.445041
549	Left	0.317204
549	Right	0.310332
550	Left	0.206787
550	Right	0.369563
551	Left	0.391847
551	Right	1.23923
555	Left	0.45481
555	Right	0.199831
556	Left	0.412196
556	Right	0.601005
557	Left	3.00115
557	Right	0.761848
558	Left	0.505419
558	Right	0.244739
561	Left	0.680659
561	Right	0.277837
563	Left	0.266777
563	Right	0.394859
564	Left	0.463803
564	Right	0.279258
565	Left	0.919557
565	Right	0.344519
566	Left	1.40331
566	Right	0.556506
567	Left	0.383039
567	Right	0.568847
569	Left	0.437249
569	Right	0.454698
571	Left	0.304462
571	Right	2.33984
573	Left	0.448043
573	Right	0.268101
575	Left	0.311444
575	Right	0.3724
576	Left	0.74702
576	Right	0.300783
578	Left	0.209925
578	Right	0.255178
579	Left	0.473092
579	Right	0.65562
581	Left	0.355375
581	Right	7.60988
584	Left	0.160402
584	Right	0.594975
585	Left	0.482438
585	Right	0.570809
586	Left	0.30782
586	Right	0.619585
587	Left	0.982365
587	Right	0.455099
588	Left	0.552118
588	Right	0.332308
589	Left	0.690005
589	Right	0.45163
590	Left	0.630683
590	Right	0.166904
594	Left	0.442112
594	Right	0.206806
597	Left	0.451606
597	Right	0.4345
599	Left	0.310957
599	Right	0.175104
600	Left	0.442605
600	Right	0.31234
603	Left	0.147604
603	Right	0.494431
604	Left	0.323498
604	Right	0.318195
606	Left	0.358364
606	Right	0.48189
613	Left	0.812491
613	Right	0.4431
615	Left	0.551778
615	Right	1.09387
616	Left	0.246747
616	Right	0.380233
617	Left	0.423608
617	Right	0.26335
618	Left	0.564627
618	Right	0.363263
619	Left	0.500561
619	Right	0.350644
621	Left	0.319538
621	Right	0.721843
624	Left	0.275213
624	Right	0.196567
625	Left	0.41942
625	Right	1.2031
626	Left	0.231729
626	Right	0.581084
627	Left	0.768731
627	Right	0.53414
631	Left	0.996751
631	Right	0.292902
632	Left	0.481948
632	Right	0.467564
634	Left	0.36324
634	Right	0.463682
635	Left	0.696191
635	Right	0.309608
636	Left	0.956328
636	Right	0.207464
637	Left	1.533
637	Right	0.484319
641	Left	0.377171
641	Right	0.618169
644	Left	0.543188
644	Right	0.169112
645	Left	0.520697
645	Right	0.495279
646	Left	0.359584
646	Right	0.833413
648	Left	0.355296
648	Right	0.902293
649	Left	1.84819
649	Right	0.224085
650	Left	0.340029
650	Right	0.505763
651	Left	0.522415
651	Right	0.223516
654	Left	0.205086
654	Right	0.244178
655	Left	0.369966
655	Right	1.03101
656	Left	0.269725
656	Right	0.285435
658	Left	0.202519
660	Left	0.228866
660	Right	0.298155
662	Left	0.28137
662	Right	0.883949
665	Left	0.235678
665	Right	0.851405
666	Left	0.20037
666	Right	0.196402
668	Left	0.398509
668	Right	0.797617
669	Left	0.275502
669	Right	0.293645
670	Left	0.622954
670	Right	0.357688
671	Left	0.428321
671	Right	0.60801
672	Left	0.348207
672	Right	0.406775
673	Left	0.353025
673	Right	0.370306
674	Left	0.204624
674	Right	0.207744
675	Left	0.283048
675	Right	0.566155
676	Right	0.420953
677	Right	0.539457
679	Left	2.02972
679	Right	0.353183
681	Right	0.561856
685	Left	0.245912
685	Right	0.495646
686	Left	0.427905
686	Right	0.245948
687	Left	0.405737
687	Right	0.244444
689	Left	0.191788
689	Right	0.590222
693	Left	0.265178
693	Right	0.205272
695	Left	0.704449
695	Right	0.462086
698	Left	0.190762
698	Right	0.244428
702	Left	0.529454
702	Right	0.200846
704	Left	0.387202
704	Right	0.55896
705	Left	0.361123
705	Right	0.341211
710	Left	0.30965
710	Right	0.214678
711	Left	0.312677
711	Right	0.451163
713	Left	1.92866
713	Right	0.54321
715	Left	0.37715
715	Right	0.396553
716	Left	0.276869
716	Right	0.592926
717	Left	0.388632
717	Right	0.224549
718	Left	0.406589
718	Right	0.41832
719	Left	0.39713
719	Right	0.347727
721	Left	0.538311
721	Right	0.275389
722	Right	0.485328
724	Left	0.283012
724	Right	0.2192
725	Left	0.759171
725	Right	0.26877
726	Left	0.299429
726	Right	0.411645
727	Left	0.648408
727	Right	0.339672
731	Left	0.640811
731	Right	0.49969
733	Left	1.69127
733	Right	1.37549
734	Left	0.419728
734	Right	0.246406
737	Left	0.669391
737	Right	0.505348
741	Left	1.09438
741	Right	0.436827
745	Left	0.154225
745	Right	0.487113
746	Left	0.477627
746	Right	0.237197
747	Left	0.440292
747	Right	0.734198
749	Left	0.695109
749	Right	0.328483
754	Left	0.204965
754	Right	0.3815
755	Left	0.379861
755	Right	0.308454
756	Left	0.355613
756	Right	0.27206
757	Left	0.529019
757	Right	0.281586
759	Left	0.175177
759	Right	0.335588
760	Left	0.593614
760	Right	0.299656
761	Left	0.456543
761	Right	0.259323
762	Left	0.704219
762	Right	0.319424
763	Left	0.982351
763	Right	0.244319
767	Left	0.332417
767	Right	0.300574
768	Left	0.357064
768	Right	0.641144
769	Left	0.91037
769	Right	0.452256
771	Left	0.197959
771	Right	0.421204
773	Left	0.568854
773	Right	0.25744
774	Left	0.265618
774	Right	0.526897
775	Left	0.19361
775	Right	0.280963
776	Left	0.54236
776	Right	10.4988
777	Left	0.421012
777	Right	0.68355
778	Left	0.303079
778	Right	0.220755
779	Left	0.542384
779	Right	0.287656
781	Left	0.554701
781	Right	0.310976
782	Left	0.313824
782	Right	0.537475
783	Left	0.766766
783	Right	0.473664
784	Left	6.9005
784	Right	0.235553
787	Left	0.237045
787	Right	1.32958
789	Left	0.341412
789	Right	0.325078
790	Left	0.499976
790	Right	0.187927
793	Left	0.331515
793	Right	0.390099
795	Left	0.310627
795	Right	0.396113
797	Left	0.262065
797	Right	0.567589
798	Left	0.371946
798	Right	0.307263
801	Left	0.22551
801	Right	0.97595
802	Right	0.306633
804	Left	0.386961
804	Right	0.288579
805	Left	0.347905
805	Right	0.394516
807	Left	0.171163
807	Right	0.538758
809	Left	0.346702
809	Right	0.363533
810	Left	0.396679
810	Right	0.34636
811	Left	0.154517
811	Right	0.398783
812	Left	1.27196
812	Right	0.316336
815	Left	0.566134
815	Right	0.322539
817	Left	0.425787
817	Right	0.258435
821	Left	0.714918
821	Right	0.343353
823	Right	0.68145
824	Left	0.406242
824	Right	0.28408
825	Left	0.297117
825	Right	0.832638
830	Left	0.550728
830	Right	0.278288
831	Left	0.550417
831	Right	0.975196
833	Left	0.62425
833	Right	0.529047
834	Right	0.263248
836	Left	1.78206
836	Right	0.480539
837	Left	2.20392
837	Right	0.348004
841	Left	2.66737
841	Right	0.548849
843	Left	0.912627
843	Right	0.322279
847	Left	0.443874
847	Right	0.370031
851	Left	0.412636
851	Right	0.274557
853	Left	0.601915
853	Right	1.05469
855	Left	0.319061
855	Right	0.166741
856	Right	0.277052
857	Left	0.364891
857	Right	0.28325
858	Left	0.23511
858	Right	0.356911
860	Left	0.370034
860	Right	0.252011
861	Left	0.310796
861	Right	0.655702
862	Left	0.226241
862	Right	0.742189
863	Left	0.487953
863	Right	0.417737
864	Left	3.72905
864	Right	0.327783
865	Right	0.24333
866	Left	2.10117
866	Right	2.92528
868	Left	0.209572
868	Right	0.380499
869	Left	0.765911
869	Right	0.216901
872	Left	1.18404
872	Right	0.333634
875	Left	0.521955
875	Right	0.719315
876	Left	0.453929
876	Right	0.323015
877	Left	1.92389
877	Right	1.05952
878	Left	0.385442
878	Right	0.22392
879	Right	0.582876
882	Left	1.34812
882	Right	0.210011
884	Left	0.298317
884	Right	0.36643
885	Left	0.508119
885	Right	0.403107
886	Left	1.22557
886	Right	0.335757
887	Left	0.346933
887	Right	0.452266
888	Left	0.372966
888	Right	0.804862
889	Left	0.74528
889	Right	0.449308
891	Left	0.724466
891	Right	0.384448
893	Left	0.358179
893	Right	0.424749
894	Left	0.64851
894	Right	0.163712
895	Left	0.648642
895	Right	0.420464
897	Left	0.462704
897	Right	0.437455
898	Left	0.274424
898	Right	0.187286
899	Left	0.65149
899	Right	0.271191
900	Left	0.367829
900	Right	0.388572
901	Left	1.57375
901	Right	0.55732
902	Left	0.162563
902	Right	0.158141
903	Left	0.386704
903	Right	1.22838
904	Left	0.242857
904	Right	0.321837
908	Left	0.666748
908	Right	0.503298
909	Left	0.218481
911	Left	1.64385
911	Right	0.342869
913	Right	0.316755
915	Left	0.318945
915	Right	0.26074
916	Left	0.390442
916	Right	0.210728
917	Left	0.391579
917	Right	0.196476
919	Left	0.278959
919	Right	0.394978
922	Left	0.539194
922	Right	0.217045
925	Right	0.586956
928	Left	0.707957
928	Right	0.943264
931	Left	0.410677
931	Right	0.844445
932	Left	0.359644
932	Right	1.50286
939	Left	0.345535
939	Right	0.304643
946	Left	0.601951
946	Right	0.249434
949	Left	0.607269
949	Right	0.461275
953	Left	0.393201
953	Right	0.31103
954	Left	0.245813
954	Right	0.29841
955	Left	0.245131
955	Right	0.398318
956	Left	0.265367
956	Right	0.647443
957	Left	0.448832
957	Right	0.354503
958	Left	0.977834
958	Right	0.485359
959	Left	0.260896
959	Right	0.378332
960	Left	0.520784
960	Right	0.373052
961	Left	0.43708
961	Right	0.336375
962	Left	0.745243
962	Right	0.313421
966	Left	0.439382
966	Right	0.248027
967	Left	0.475758
967	Right	0.39743
970	Left	0.397725
970	Right	0.200292
971	Left	0.549917
971	Right	0.325921
972	Left	0.44003
972	Right	0.860267
973	Left	0.246492
973	Right	0.368601
975	Right	0.820638
977	Left	1.24643
977	Right	0.441872
979	Left	1.01363
979	Right	0.479711
982	Right	0.340345
985	Left	0.352712
985	Right	0.448956
990	Left	0.338646
990	Right	0.377012
991	Left	2.0598
991	Right	0.342297
993	Left	0.431672
993	Right	0.244911
995	Left	0.430738
995	Right	0.32493
996	Left	0.281103
996	Right	0.249849
997	Left	0.270825
1003	Left	1.60687
1003	Right	0.409724
1005	Left	0.60309
1005	Right	0.418477
1006	Left	0.499931
1006	Right	0.635934
1008	Left	0.935363
1008	Right	0.340866
1009	Left	0.354365
1009	Right	0.177153
1010	Left	0.532558
1010	Right	0.313248
1011	Left	0.379107
1011	Right	0.295132
1013	Left	0.324964
1013	Right	0.207898
1014	Left	0.352568
1014	Right	2.22459
1015	Left	0.289037
1015	Right	0.273037
1016	Left	0.216441
1016	Right	0.261147
1017	Left	0.346893
1017	Right	0.418796
1018	Left	0.30216
1018	Right	0.247961
1019	Left	0.528386
1019	Right	0.635033
1020	Left	0.167695
1020	Right	0.238432
1021	Left	0.409847
1021	Right	0.377971
1022	Left	0.278538
1022	Right	0.225677
1023	Left	0.341543
1023	Right	0.563238
1024	Left	0.349345
1024	Right	0.316524
1025	Left	0.145771
1025	Right	0.168608
1026	Left	0.208405
1026	Right	0.279204
1027	Left	0.563559
1027	Right	0.834979
1028	Left	0.337918
1028	Right	1.62252
1030	Left	0.234696
1030	Right	0.583283
1032	Left	0.442479
1032	Right	0.296101
1033	Left	0.415698
1033	Right	0.297643
1034	Left	0.342763
1034	Right	0.346445
1035	Left	0.431812
1035	Right	0.265197
1036	Left	0.45296
1036	Right	0.213573
1037	Left	0.584067
1037	Right	0.334627
1038	Left	0.69614
1038	Right	0.764665
1039	Left	0.447024
1039	Right	0.264134
1041	Left	0.333317
1041	Right	0.274783
1042	Left	0.657456
1042	Right	0.298043
1043	Left	0.353505
1043	Right	0.291123
1044	Left	0.294168
1044	Right	0.216651
1045	Left	0.181932
1045	Right	0.301372
1046	Left	1.44564
1046	Right	1.17665
1048	Left	0.167897
1048	Right	0.321509
1049	Left	0.36084
1049	Right	0.663737
1051	Left	0.210289
1051	Right	0.573625
1052	Left	0.270553
1052	Right	0.444466
1053	Left	0.353052
1053	Right	0.170994
1054	Left	0.383396
1054	Right	0.396231
1055	Left	0.416874
1055	Right	0.591883
1056	Left	1.19699
1056	Right	0.621295
1057	Left	1.34594
1057	Right	0.392257
1058	Left	0.342909
1058	Right	0.687257
1059	Left	0.384829
1059	Right	1.03113
1061	Left	0.235536
1061	Right	0.764559
1062	Left	0.528698
1062	Right	0.276531
1064	Left	0.562089
1064	Right	0.324418
1065	Left	2.23742
1065	Right	0.194437
1066	Left	2.27203
1066	Right	0.364485
1068	Left	2.1469
1068	Right	0.323753
1069	Left	0.15752
1069	Right	2.5777
1071	Left	0.328154
1071	Right	1.0471
1072	Left	0.228799
1072	Right	0.330113
1073	Left	0.341711
1073	Right	0.323704
1074	Left	0.37782
1075	Left	0.35052
1075	Right	0.511902
1076	Left	0.38156
1077	Left	0.403558
1077	Right	0.306358
1078	Left	0.471542
1078	Right	0.404637
1080	Left	0.371395
1080	Right	0.381988
1081	Left	0.348445
1081	Right	0.400444
1082	Left	0.382018
1082	Right	0.282106
1083	Left	0.539973
1083	Right	0.673899
1084	Left	0.409847
1084	Right	0.416515
1085	Left	0.598509
1085	Right	0.432237
1087	Left	1.67878
1087	Right	0.33343
1088	Right	0.228004
1089	Left	0.239722
1089	Right	0.174833
1091	Left	0.663596
1091	Right	0.637336
1092	Left	0.290318
1092	Right	0.249052
1093	Left	0.269468
1093	Right	0.327476
1094	Left	0.402049
1094	Right	0.359071
1095	Left	0.197697
1095	Right	0.301122
1096	Left	0.465008
1096	Right	0.244106
1097	Left	0.484369
1097	Right	0.436812
1098	Left	0.343144
1098	Right	0.312873
1099	Left	1.18426
1099	Right	0.489626
1100	Left	0.307222
1100	Right	0.435454
1101	Left	0.702103
1101	Right	0.210743
1102	Left	0.337696
1102	Right	0.65485
1104	Left	0.632815
1104	Right	0.49179
1105	Left	0.398393
1105	Right	0.515869
1106	Left	0.767801
1106	Right	0.221481
1107	Left	0.356423
1107	Right	0.287291
1108	Left	0.481212
1110	Left	0.479248
1110	Right	0.185906
1111	Left	0.560084
1111	Right	0.372427
1112	Left	0.321226
1112	Right	0.225015
1113	Left	0.256627
1113	Right	0.317728
1114	Left	0.542333
1114	Right	0.283081
1115	Left	11.9102
1115	Right	0.288428
1116	Left	1.58416
1116	Right	0.506065
1117	Left	0.28026
1118	Left	0.367319
1118	Right	0.395119
1119	Left	0.343862
1119	Right	1.02588
1120	Left	0.266142
1120	Right	0.285984
1121	Left	0.272233
1121	Right	0.294617
1122	Left	0.998256
1122	Right	0.235093
1124	Left	0.692422
1124	Right	0.35061
1125	Left	0.227561
1125	Right	0.237884
1126	Left	0.323708
1126	Right	0.631778
1127	Left	1.43183
1127	Right	0.656276
1128	Left	0.386129
1128	Right	0.353182
1129	Left	0.409587
1130	Left	0.348266
1130	Right	0.519536
1131	Left	0.538825
1131	Right	0.360659
1132	Left	0.246104
1132	Right	0.310416
1133	Left	0.27175
1133	Right	0.355364
1134	Left	0.341948
1134	Right	0.334802
1136	Left	0.330436
1136	Right	0.274764
1137	Left	0.362308
1137	Right	0.350352
1138	Left	0.283864
1138	Right	7.04942
1139	Left	0.624845
1139	Right	0.410614
1140	Left	1.52247
1141	Left	0.55599
1141	Right	0.201438
1142	Left	0.216469
1142	Right	0.286077
1143	Left	0.412558
1144	Right	0.207677
1145	Left	0.323124
1145	Right	0.160351
1146	Left	0.417041
1147	Left	0.69767
1147	Right	0.411445
1148	Left	1.10066
1148	Right	0.29192
1149	Left	0.543629
1149	Right	0.626827
1150	Left	2.32927
1150	Right	0.242573
1151	Left	0.275154
1151	Right	2.21911
1152	Left	0.350211
1152	Right	0.528085
1154	Left	0.596999
1154	Right	0.379524
1155	Left	0.270458
1155	Right	0.352051
1156	Left	0.281078
1156	Right	0.430699
1157	Left	0.413927
1157	Right	6.55603
1158	Left	1.2309
1158	Right	0.186446
1159	Left	0.35806
1159	Right	0.380294
1160	Left	0.777856
1160	Right	0.219259
1161	Left	0.256897
1161	Right	1.17542
1162	Left	0.382847
1162	Right	0.801558
1163	Left	0.618963
1163	Right	0.192336
1164	Left	0.498409
1164	Right	0.535887
1165	Left	0.34931
1165	Right	1.02515
1166	Left	0.349876
1166	Right	0.243564
1167	Left	0.268587
1167	Right	0.490565
1168	Left	0.316146
1168	Right	1.08612
1169	Left	0.93286
1169	Right	0.545376
1171	Left	0.5029
1171	Right	0.618378
1172	Left	0.906534
1172	Right	0.233798
1173	Left	0.481729
1173	Right	0.438095
1174	Left	1.45621
1174	Right	0.439523
1175	Left	0.234853
1175	Right	0.353806
1177	Left	0.298854
1177	Right	0.36397
1179	Left	0.705867
1179	Right	0.208612
1181	Left	0.27326
1181	Right	0.429904
1182	Left	0.393073
1182	Right	0.602393
1184	Left	0.236537
1184	Right	0.19803
1185	Left	0.247237
1185	Right	0.329435
1186	Left	0.303991
1186	Right	0.806474
1187	Left	0.615749
1187	Right	0.503372
1188	Left	0.3351
1188	Right	0.512737
1190	Left	0.404203
1190	Right	0.339374
1191	Left	0.603692
1191	Right	0.313879
1192	Left	0.241224
1193	Left	0.471961
1193	Right	0.659373
1194	Left	0.360024
1194	Right	0.286307
1195	Left	0.687922
1195	Right	0.35188
1196	Left	0.649543
1196	Right	0.267121
1197	Left	0.401392
1197	Right	0.339636
1198	Left	0.216373
1198	Right	0.488854
1199	Left	0.392608
1199	Right	0.414698
1201	Left	0.529419
1201	Right	0.158264
1202	Left	0.224023
1202	Right	0.277212
1203	Left	0.185094
1205	Left	0.361851
1205	Right	0.225331
1206	Left	0.343607
1206	Right	0.215871
1207	Left	0.32026
1207	Right	0.331108
1208	Left	0.498577
1208	Right	1.13932
1209	Left	0.336464
1209	Right	0.511792
1212	Left	1.02063
1212	Right	0.327522
1213	Right	0.452391
1214	Left	0.512798
1214	Right	0.253827
1215	Left	0.452457
1215	Right	0.299616
1216	Left	1.24079
1216	Right	0.419923
1217	Left	0.219737
1217	Right	0.413705
1218	Left	0.423327
1218	Right	0.165228
1219	Left	0.330035
1219	Right	0.460134
1220	Left	0.361556
1220	Right	0.292788
1221	Left	0.326876
1221	Right	0.242385
1222	Left	0.36529
1222	Right	9.94946
1223	Left	0.225091
1223	Right	0.171375
1224	Left	1.84309
1224	Right	0.456958
1225	Left	0.376996
1225	Right	0.277783
1226	Left	0.536048
1226	Right	0.343015
1227	Left	0.342227
1227	Right	0.289064
1228	Left	0.303763
1228	Right	0.433967
1229	Left	0.606867
1229	Right	0.569966
1230	Left	0.364333
1230	Right	0.338961
1231	Left	0.282232
1231	Right	0.622456
1233	Left	0.489647
1233	Right	0.33967
1235	Left	1.69793
1235	Right	0.561699
1236	Left	0.445229
1236	Right	0.266899
1237	Left	0.375711
1237	Right	0.332783
1238	Left	0.602757
1238	Right	0.306517
1239	Left	0.99839
1239	Right	0.261747
1240	Left	0.201716
1240	Right	1.2175
1241	Left	0.214377
1241	Right	0.951843
1243	Left	0.847044
1243	Right	0.288342
1244	Left	3.16525
1244	Right	0.432595
1245	Left	0.360194
1245	Right	0.652369
1246	Left	0.171445
1246	Right	0.185003
1247	Left	0.382363
1247	Right	0.836251
1248	Left	0.59336
1248	Right	0.248485
1249	Left	0.357613
1249	Right	0.269047
1251	Left	0.278132
1251	Right	0.444012
1252	Left	1.90528
1252	Right	0.29949
1253	Left	0.267938
1253	Right	0.276905
1254	Left	0.873316
1254	Right	0.476786
1255	Left	0.432419
1255	Right	0.299639
1256	Left	0.421762
1256	Right	0.228206
1257	Left	0.66922
1257	Right	0.372206
1258	Left	0.247975
1258	Right	0.247072
1259	Left	0.257342
1259	Right	0.45648
1260	Left	0.244013
1260	Right	0.238124
1261	Left	0.210436
1261	Right	0.548661
1262	Left	1.30492
1262	Right	0.403207
1263	Left	0.498991
1263	Right	0.513577
1264	Left	0.322821
1264	Right	0.327628
1266	Left	0.626911
1266	Right	0.171772
1268	Left	0.483581
1268	Right	2.1511
1269	Left	0.161735
1269	Right	0.391468
1270	Left	0.418411
1270	Right	0.507479
1271	Left	0.848802
1271	Right	0.382068
1272	Left	0.342147
1272	Right	0.296601
1273	Left	0.441939
1273	Right	1.33531
1274	Left	0.59138
1274	Right	0.629952
1275	Left	0.355592
1275	Right	0.312852
1276	Left	0.185261
1276	Right	0.203789
1277	Left	0.519404
1277	Right	0.439357
1278	Left	0.928177
1280	Left	0.665188
1280	Right	0.259387
1281	Left	0.265282
1281	Right	0.416004
1283	Left	0.521133
1283	Right	0.343555
1284	Left	0.358863
1284	Right	0.575723
1285	Left	0.957526
1286	Left	0.433897
1286	Right	0.578121
1287	Left	0.680642
1287	Right	0.376243
1288	Left	0.563724
1288	Right	0.200652
1289	Left	0.897974
1289	Right	0.550292
1290	Left	0.37711
1290	Right	0.23179
1291	Left	0.592372
1291	Right	0.159055
1292	Left	0.389486
1292	Right	0.417438
1293	Left	0.393004
1293	Right	0.511126
1294	Left	0.296797
1295	Left	0.272433
1295	Right	0.4972
1297	Left	0.282801
1297	Right	0.275001
1298	Left	0.219315
1298	Right	0.435884
1299	Left	0.223812
1299	Right	0.447377
1300	Left	0.211853
1300	Right	0.397631
1301	Left	0.289035
1302	Left	0.266671
1302	Right	0.404327
1303	Left	0.464431
1303	Right	0.443435
1305	Left	1.52124
1305	Right	0.284937
1306	Left	0.494877
1306	Right	0.671793
1307	Left	0.214744
1307	Right	0.305937
1308	Left	0.353172
1308	Right	0.320347
1311	Left	0.562464
1311	Right	0.512534
1314	Left	1.22103
1314	Right	2.10688
1315	Left	0.372279
1315	Right	0.342782
1316	Left	1.02012
1316	Right	0.382884
1317	Left	0.711581
1317	Right	0.775442
1318	Left	0.352784
1318	Right	0.897137
1320	Left	0.386105
1320	Right	0.613354
1321	Left	0.411753
1321	Right	0.215183
1322	Left	0.487753
1322	Right	0.390733
1323	Left	1.37832
1323	Right	0.392271
1324	Left	0.463955
1326	Left	0.262879
1326	Right	0.562913
1327	Left	0.187505
1327	Right	0.532245
1328	Left	0.191145
1328	Right	0.482831
1329	Left	0.236009
1329	Right	0.434168
1330	Left	0.971454
1330	Right	0.338845
1331	Left	0.326886
1331	Right	0.326568
1332	Left	0.400239
1332	Right	0.759868
1333	Left	0.335855
1333	Right	0.392209
1335	Left	0.490972
1335	Right	0.575606
1336	Left	0.371065
1336	Right	0.318093
1337	Right	0.2702
1338	Left	0.400261
1338	Right	0.289116
1340	Left	0.331991
1340	Right	0.239212
1341	Left	0.241777
1341	Right	0.296706
1342	Left	0.513218
1342	Right	0.253739
1343	Left	0.433991
1343	Right	0.672776
1344	Left	0.401927
1344	Right	0.322222
1345	Left	0.33231
1345	Right	0.442625
1346	Left	0.402237
1346	Right	0.79523
1347	Left	0.353493
1347	Right	0.645508
1348	Left	0.435866
1348	Right	0.281373
1349	Left	1.90489
1349	Right	0.286207
1350	Left	0.430488
1350	Right	0.308041
1351	Left	0.503672
1351	Right	0.297601
1353	Left	0.421631
1353	Right	0.714855
1354	Left	0.292875
1354	Right	0.280591
1356	Left	0.265794
1356	Right	0.232705
1357	Left	0.370575
1357	Right	0.581507
1359	Left	0.265476
1359	Right	0.171867
1360	Left	0.24808
1360	Right	0.156721
1361	Left	0.548683
1361	Right	0.37747
1362	Left	0.222445
1362	Right	0.369544
1363	Left	0.487855
1363	Right	0.324011
1365	Left	0.425328
1366	Left	0.202307
1366	Right	0.507619
1367	Left	0.511648
1367	Right	1.87049
1370	Left	0.212414
1370	Right	0.879615
1371	Left	0.323234
1371	Right	0.40037
1372	Left	0.333569
1372	Right	0.320198
1373	Left	0.850939
1373	Right	0.444836
1374	Left	1.94353
1374	Right	0.344195
1375	Left	0.294379
1375	Right	0.451191
1376	Left	0.415885
1376	Right	0.355615
1377	Left	0.748111
1377	Right	1.72802
1378	Left	0.360179
1378	Right	0.303228
1379	Left	0.1574
1379	Right	0.294034
1380	Left	0.476404
1380	Right	0.880833
1381	Left	0.366819
1381	Right	0.553718
1382	Left	0.844849
1382	Right	1.13862
1383	Left	0.293379
1383	Right	0.184336
1384	Left	0.25736
1384	Right	0.386576
1385	Left	0.160689
1385	Right	5.94076
1387	Left	0.383259
1387	Right	0.212273
1388	Left	0.427874
1388	Right	2.59636
1389	Left	0.247081
1389	Right	0.179603
1392	Left	0.458443
1392	Right	0.315525
1393	Left	1.451
1393	Right	0.241923
1394	Left	0.258462
1394	Right	0.299428
1395	Left	0.271913
1395	Right	0.238486
1396	Left	0.317385
1396	Right	0.356021
1397	Left	1.1339
1397	Right	0.626352
1398	Right	0.960248
1399	Left	1.7141
1399	Right	0.581374
1400	Left	0.330076
1400	Right	0.451379
1401	Left	0.35209
1402	Left	0.987649
1402	Right	0.379732
1403	Left	0.862364
1403	Right	0.356004
1404	Left	0.355024
1405	Left	0.226881
1405	Right	0.396937
1406	Left	0.712331
1406	Right	0.310183
1408	Left	0.658649
1408	Right	0.2954
1409	Right	0.172528
1410	Left	0.387377
1410	Right	0.384047
1411	Left	1.36997
1411	Right	0.331294
[truncated: 1,905 more rows]
